# Supplementary material for: Misregulation of ER-Golgi Vesicle Transport Induces ER Stress and Affects Seed Vigor and Stress Response
Source: Front Plant Sci. 2018 May 18;9:658. doi: 10.3389/fpls.2018.00658 (PMC5968616; doi:10.3389/fpls.2018.00658)
Supplement: Supplementary file 2 [file Table_1.xlsx]

## Sheet: 工作表1
TABLE S1 | Primers used for RT-PCR and qRT-PCR analyses.
Primer name	Sequence	Purpose
MIP3 RT-F	5’-ATGGCTCTGATCGATGTCGC-3'	For RT-PCR of MIP3 (AT2G42700) transcript
MIP3 RT-R	5’-GTAAGAGTTGCACCAGGAG-3'	For RT-PCR of MIP3 (AT2G42700) transcript
ACT2 RT-F	5’-AGAGATTCAGATGCCCAGAAGTCTTGTT-3'	For RT-PCR of ACT2 (AT3G18780) transcript
ACT2 RT-R	5’-AACGATTCCTGGACCTGCCTCATCATACTC-3'	For RT-PCR of ACT2 (AT3G18780) transcript
TUB2 RT-F	5’-CTCAAGAGGTTCTCAGCAGTA-3'	For RT-PCR of TUB2(AT5G62690) transcript
TUB2 RT-R	5’-TCACCTTCTTCATCCGCAGTT-3'	For RT-PCR of TUB2(AT5G62690) transcript
BIP3 RT-F	5’-CCAGGGGAGTGCCACAGAT-3'	For RT-PCR of BIP3 (AT1G09080) transcript
BIP3 RT-R	5’-GTAAACCGACTTAATAACCGGGTC-3'	For RT-PCR of BIP3 (AT1G09080) transcript
ABI3 qRT-F	5’-CGCGGTGGCTCCACAACTTAAC-3	For qRT-PCR of ABI3 (AT3G24650) transcript
ABI3 qRT-R	5’-ACGATCCTTCCGAGGTTACCCAC-3	For qRT-PCR of ABI3 (AT3G24650) transcript
ABI5 qRT-F	5’-GAGGTGGCGTTGGGTTTG-3'	For qRT-PCR of ABI5 (AT2G36270) transcript
ABI5 qRT-R	5’-TCCGCCAATGCATGTTTTAG-3'	For qRT-PCR of ABI5 (AT2G36270) transcript
ABI4 qRT-F	5’-TTAGGGCAGGAACAAGGAGGAAGT-3'	For qRT-PCR of ABI4 (AT2G40220) transcript
ABI4 qRT-R	5’-ACCAACGGCGGTGGATGAGTTATT-3'	For qRT-PCR of ABI4 (AT2G40220) transcript
ACT7 qRT-F	5’-GGTCGTACAACCGGTATTGT-3'	For qRT-PCR of ACT7 (AT5G09810) transcript
ACT7 qRT-R	5’-GATAGCATGTGGAAGTGAGAA-3'	For qRT-PCR of ACT7 (AT5G09810) transcript
IRE1A qRT-F	5’-GCGCTACAGGCGTTACAAATA-3'	For qRT-PCR of IRE1A (AT2G17520) transcript
IRE1A qRT-R	5’-TCGTCGAATCCTTCTGGAACT-3'	For qRT-PCR of IRE1A (AT2G17520) transcript
IRE1B qRT-F	5’-AGTGGGGAAAAACCAGTTCC-3'	For qRT-PCR of IRE1B (AT5G24360) transcript
IRE1B qRT-R	5’-AACCAAGTCTCGGAAACAGTG-3'	For qRT-PCR of IRE1B (AT5G24360) transcript
bZIP28 qRT-F	5’-TGTCACTACCCACGGCAAGA-3'	For qRT-PCR of bZIP28 (AT3G10800) transcript
bZIP28 qRT-R	5’-GTCAAGAAGCACCACCACAAAG-3'	For qRT-PCR of bZIP28 (AT3G10800) transcript
